# Supplementary material for: The murine lung microbiome in relation to the intestinal and vaginal bacterial communities
Source: BMC Microbiol. 2013 Dec 28;13:303. doi: 10.1186/1471-2180-13-303 (PMC3878784; doi:10.1186/1471-2180-13-303)
Supplement: Additional file 2: Table S2 — List of interesting taxa. This list shows the distribution of lung associated taxa between sampling methods and sites. Most of the lung-associated bacteria could only be found in the lung and vagina samples but not in the caecum. LF-plus is bronchoalveolar lavage (BAL) fluids and LF-minus is BAL where the mouse cells have been removed. LT is lung tissue,VF is vaginal flushing and caecum from the gut microbiota. [file 1471-2180-13-303-S2.xlsx]

## Sheet: Sheet2
Taxa	LF-minus	LF-plus	LT	VF	Caecum
Acinetobactor	+	+	+	+	-
Akkermansia muciniphila ATCC BAA-835*	+	-	+	-	+
Bacteroidales	+	+	+	+	+
Bifidobacterium animalis subsp. lactis BLC1*	+	+	+	+	-
Bifidobacterium longum subsp. longum strain CICC 21717*	+	+	+	-	-
Comamodaceae	+	+	+	+	-
Corynebacterium	+	+	+	+	+
Enterobacteriaceae	+	+	+	+	+
Fusobacteria	+	+	+	+	-
Hydrogenophilus	+	+	+	+	-
Lachnospiraceae	+	+	+	+	+
Lactobacillus reuteri strain K16*	-	+	+	+	-
Micrococcus	+	+	+	+	-
Neisseria	+	+	+	+	-
Oxalobacteraceae	+	+	+	+	-
Prevotella	+	+	+	+	-
Propionibacterium	+	+	+	+	-
Pseudomonas	+	+	+	+	+
Shewanellaceae	+	-	+	-	-
Sphingomonadaceae	+	+	+	+	-
Staphylococcus	+	+	+	+	-
Streptococcus	+	+	+	+	+
Tenericutes	+	-	+	-	-
Veillonella	+	+	+	+	-
*Species identified by BLAST search, more detailes are listed in Table 3. Blast search for species detection.
