# Supplementary material for: The murine lung microbiome in relation to the intestinal and vaginal bacterial communities
Source: BMC Microbiol. 2013 Dec 28;13:303. doi: 10.1186/1471-2180-13-303 (PMC3878784; doi:10.1186/1471-2180-13-303)
Supplement: Additional file 3: Table S4 — Distribution of genera between samples. This table shows the distribution of genera between sample types. The observations are based on the summarized subsampled OTU table (3318 OTUs) after singletons and doubletons were removed. We discriminated between shared and unique genera of lung, vaginal and caecal environment. [file 1471-2180-13-303-S3.xlsx]

## Sheet: Sheet1
Genera found only in the lung samples
Archaea;Euryarchaeota;Methanobacteria;Methanobacteriales;Methanobacteriaceae;Methanobrevibacter
Bacteria;Acidobacteria;Holophagae;Holophagales;Holophagaceae;Geothrix
Bacteria;Actinobacteria;Actinobacteria;Actinomycetales;Brevibacteriaceae;Brevibacterium
Bacteria;Actinobacteria;Actinobacteria;Actinomycetales;Cellulomonadaceae;Cellulomonas
Bacteria;Actinobacteria;Actinobacteria;Actinomycetales;Dermabacteraceae;Dermabacter
Bacteria;Actinobacteria;Actinobacteria;Actinomycetales;Geodermatophilaceae;Blastococcus
Bacteria;Actinobacteria;Actinobacteria;Actinomycetales;Intrasporangiaceae;Phycicoccus
Bacteria;Actinobacteria;Actinobacteria;Actinomycetales;Intrasporangiaceae;Tetrasphaera
Bacteria;Actinobacteria;Actinobacteria;Actinomycetales;Microbacteriaceae;Rathayibacter
Bacteria;Actinobacteria;Actinobacteria;Actinomycetales;Micromonosporaceae;Micromonospora
Bacteria;Actinobacteria;Actinobacteria;Actinomycetales;Nocardioidaceae;Marmoricola
Bacteria;Actinobacteria;Actinobacteria;Actinomycetales;Propionibacteriaceae;Propionibacterium
Bacteria;Actinobacteria;Actinobacteria;Actinomycetales;Pseudonocardiaceae;Saccharomonospora
Bacteria;Actinobacteria;Actinobacteria;Actinomycetales;Sanguibacteraceae;Sanguibacter
Bacteria;Actinobacteria;Actinobacteria;Actinomycetales;Sporichthyaceae;Sporichthya
Bacteria;Actinobacteria;Actinobacteria;Coriobacteriales;Coriobacteriaceae;Olsenella
Bacteria;Actinobacteria;Actinobacteria;Coriobacteriales;Coriobacteriaceae;Slackia
Bacteria;Actinobacteria;Actinobacteria;Solirubrobacterales;Conexibacteraceae;Conexibacter
Bacteria;Bacteroidetes;Bacteroidia;Bacteroidales;Prevotellaceae;Paraprevotella
Bacteria;Bacteroidetes;Flavobacteria;Flavobacteriales;Cryomorphaceae;Fluviicola
Bacteria;Bacteroidetes;Flavobacteria;Flavobacteriales;Flavobacteriaceae;Capnocytophaga
Bacteria;Bacteroidetes;Flavobacteria;Flavobacteriales;Flavobacteriaceae;Chryseobacterium
Bacteria;Bacteroidetes;Flavobacteria;Flavobacteriales;Flavobacteriaceae;Wautersiella
Bacteria;Bacteroidetes;Sphingobacteria;Sphingobacteriales;Chitinophagaceae;Flavisolibacter
Bacteria;Bacteroidetes;Sphingobacteria;Sphingobacteriales;Cytophagaceae;Flexibacter
Bacteria;Deinococcus-Thermus;Deinococci;Deinococcales;Trueperaceae;Truepera
Bacteria;Fibrobacteres;Fibrobacteria;Fibrobacterales;Fibrobacteraceae;Fibrobacter
Bacteria;Firmicutes;Bacilli;Bacillales;Bacillaceae;Exiguobacterium
Bacteria;Firmicutes;Bacilli;Bacillales;Bacillaceae;Geobacillus
Bacteria;Firmicutes;Bacilli;Bacillales;Bacillaceae;Lysinibacillus
Bacteria;Firmicutes;Bacilli;Bacillales;Paenibacillaceae;Paenibacillus
Bacteria;Firmicutes;Bacilli;Bacillales;Staphylococcaceae;Macrococcus
Bacteria;Firmicutes;Bacilli;Bacillales;Staphylococcaceae;Salinicoccus
Bacteria;Firmicutes;Bacilli;Lactobacillales;Aerococcaceae;Facklamia
Bacteria;Firmicutes;Bacilli;Lactobacillales;Carnobacteriaceae;Alloiococcus
Bacteria;Firmicutes;Bacilli;Lactobacillales;Carnobacteriaceae;Carnobacterium
Bacteria;Firmicutes;Bacilli;Lactobacillales;Carnobacteriaceae;Granulicatella
Bacteria;Firmicutes;Bacilli;Lactobacillales;Enterococcaceae;Bavariicoccus
Bacteria;Firmicutes;Bacilli;Lactobacillales;Leuconostocaceae;Weissella
Bacteria;Firmicutes;Clostridia;Clostridiales;Incertae Sedis XI;Tissierella
Bacteria;Firmicutes;Clostridia;Clostridiales;Lachnospiraceae;Catonella
Bacteria;Firmicutes;Clostridia;Clostridiales;Lachnospiraceae;Dorea
Bacteria;Firmicutes;Clostridia;Clostridiales;Lachnospiraceae;Parasporobacterium
Bacteria;Firmicutes;Clostridia;Clostridiales;Peptostreptococcaceae;Peptostreptococcus
Bacteria;Firmicutes;Clostridia;Clostridiales;Ruminococcaceae;Acetivibrio
Bacteria;Firmicutes;Clostridia;Clostridiales;Ruminococcaceae;Ethanoligenens
Bacteria;Firmicutes;Clostridia;Clostridiales;Ruminococcaceae;Hydrogenoanaerobacterium
Bacteria;Firmicutes;Clostridia;Clostridiales;Veillonellaceae;Dialister
Bacteria;Firmicutes;Clostridia;Clostridiales;Veillonellaceae;Phascolarctobacterium
Bacteria;Firmicutes;Clostridia;Clostridiales;Veillonellaceae;Veillonella
Bacteria;Firmicutes;Erysipelotrichi;Erysipelotrichales;Erysipelotrichaceae;Catenibacterium
Bacteria;Gemmatimonadetes;Gemmatimonadetes;Gemmatimonadales;Gemmatimonadaceae;Gemmatimonas
Bacteria;Proteobacteria;Alphaproteobacteria;Caulobacterales;Caulobacteraceae;Caulobacter
Bacteria;Proteobacteria;Alphaproteobacteria;Caulobacterales;Caulobacteraceae;Phenylobacterium
Bacteria;Proteobacteria;Alphaproteobacteria;Rhizobiales;Bradyrhizobiaceae;Agromonas
Bacteria;Proteobacteria;Alphaproteobacteria;Rhizobiales;Hyphomicrobiaceae;Pedomicrobium
Bacteria;Proteobacteria;Alphaproteobacteria;Rhizobiales;Hyphomicrobiaceae;Prosthecomicrobium
Bacteria;Proteobacteria;Alphaproteobacteria;Rhizobiales;Hyphomicrobiaceae;Rhodoplanes
Bacteria;Proteobacteria;Alphaproteobacteria;Rhizobiales;Methylocystaceae;Pleomorphomonas
Bacteria;Proteobacteria;Alphaproteobacteria;Rhizobiales;Rhizobiaceae;Rhizobium
Bacteria;Proteobacteria;Alphaproteobacteria;Rhodobacterales;Rhodobacteraceae;Amaricoccus
Bacteria;Proteobacteria;Alphaproteobacteria;Rhodospirillales;Rhodospirillaceae;Skermanella
Bacteria;Proteobacteria;Alphaproteobacteria;Rickettsiales;Rickettsiaceae;Rickettsia
Bacteria;Proteobacteria;Betaproteobacteria;Burkholderiales;Alcaligenaceae;Achromobacter
Bacteria;Proteobacteria;Betaproteobacteria;Burkholderiales;Burkholderiaceae;Ralstonia
Bacteria;Proteobacteria;Betaproteobacteria;Burkholderiales;Comamonadaceae;Diaphorobacter
Bacteria;Proteobacteria;Betaproteobacteria;Burkholderiales;Comamonadaceae;Tepidicella
Bacteria;Proteobacteria;Betaproteobacteria;Burkholderiales;Oxalobacteraceae;Collimonas
Bacteria;Proteobacteria;Betaproteobacteria;Burkholderiales;Oxalobacteraceae;Herminiimonas
Bacteria;Proteobacteria;Betaproteobacteria;Hydrogenophilales;Hydrogenophilaceae;Hydrogenophilus
Bacteria;Proteobacteria;Betaproteobacteria;Hydrogenophilales;Hydrogenophilaceae;Thiobacillus
Bacteria;Proteobacteria;Betaproteobacteria;Neisseriales;Neisseriaceae;Conchiformibius
Bacteria;Proteobacteria;Betaproteobacteria;Neisseriales;Neisseriaceae;Neisseria
Bacteria;Proteobacteria;Betaproteobacteria;Rhodocyclales;Rhodocyclaceae;Shinella
Bacteria;Proteobacteria;Deltaproteobacteria;Bdellovibrionales;Bacteriovoracaceae;Bacteriovorax
Bacteria;Proteobacteria;Deltaproteobacteria;Desulfobacterales;Desulfobacteraceae;Desulfobacterium
Bacteria;Proteobacteria;Deltaproteobacteria;Desulfobacterales;Desulfobulbaceae;Desulfobulbus
Bacteria;Proteobacteria;Deltaproteobacteria;Desulfovibrionales;Desulfovibrionaceae;Desulfovibrio
Bacteria;Proteobacteria;Deltaproteobacteria;Myxococcales;Kofleriaceae;Kofleria
Bacteria;Proteobacteria;Deltaproteobacteria;Myxococcales;Phaselicystidaceae;Phaselicystis
Bacteria;Proteobacteria;Epsilonproteobacteria;Campylobacterales;Campylobacteraceae;Campylobacter
Bacteria;Proteobacteria;Epsilonproteobacteria;Campylobacterales;Helicobacteraceae;Sulfurimonas
Bacteria;Proteobacteria;Gammaproteobacteria;Aeromonadales;Aeromonadaceae;Aeromonas
Bacteria;Proteobacteria;Gammaproteobacteria;Alteromonadales;Alteromonadaceae;Alishewanella
Bacteria;Proteobacteria;Gammaproteobacteria;Alteromonadales;Shewanellaceae;Shewanella
Bacteria;Proteobacteria;Gammaproteobacteria;Chromatiales;Chromatiaceae;Rheinheimera
Bacteria;Proteobacteria;Gammaproteobacteria;Enterobacteriales;Enterobacteriaceae;Erwinia
Bacteria;Proteobacteria;Gammaproteobacteria;Enterobacteriales;Enterobacteriaceae;Escherichia/Shigella
Bacteria;Proteobacteria;Gammaproteobacteria;Enterobacteriales;Enterobacteriaceae;Pantoea
Bacteria;Proteobacteria;Gammaproteobacteria;Legionellales;Coxiellaceae;Aquicella
Bacteria;Proteobacteria;Gammaproteobacteria;Methylococcales;Methylococcaceae;Methylobacter
Bacteria;Proteobacteria;Gammaproteobacteria;Pasteurellales;Pasteurellaceae;Aggregatibacter
Bacteria;Proteobacteria;Gammaproteobacteria;Pasteurellales;Pasteurellaceae;Haemophilus
Bacteria;Proteobacteria;Gammaproteobacteria;Pseudomonadales;Moraxellaceae;Alkanindiges
Bacteria;Proteobacteria;Gammaproteobacteria;Pseudomonadales;Moraxellaceae;Moraxella
Bacteria;Proteobacteria;Gammaproteobacteria;Pseudomonadales;Pseudomonadaceae;Azorhizophilus
Bacteria;Proteobacteria;Gammaproteobacteria;Vibrionales;Vibrionaceae;Listonella
Bacteria;Proteobacteria;Gammaproteobacteria;Vibrionales;Vibrionaceae;Vibrio
Bacteria;Proteobacteria;Gammaproteobacteria;Xanthomonadales;Xanthomonadaceae;Lysobacter
Bacteria;Proteobacteria;Gammaproteobacteria;Xanthomonadales;Xanthomonadaceae;Pseudoxanthomonas
Bacteria;Spirochaetes;Spirochaetes;Spirochaetales;Spirochaetaceae;Treponema
Bacteria;Tenericutes;Mollicutes;Acholeplasmatales;Acholeplasmataceae;Acholeplasma
Bacteria;Verrucomicrobia;Verrucomicrobiae;Verrucomicrobiales;Verrucomicrobiaceae;Prosthecobacter
Genera found only in the caecum samples
Bacteria;Firmicutes;Clostridia;Clostridiales;Lachnospiraceae;Robinsoniella
Bacteria;Proteobacteria;Betaproteobacteria;Burkholderiales;Alcaligenaceae;Parasutterella
Bacteria;Proteobacteria;Betaproteobacteria;Burkholderiales;Comamonadaceae;Ramlibacter
Genera found only in the vaginal flushed samples
Bacteria;Actinobacteria;Actinobacteria;Actinomycetales;Bogoriellaceae;Georgenia
Bacteria;Actinobacteria;Actinobacteria;Actinomycetales;Dermacoccaceae;Kytococcus
Bacteria;Actinobacteria;Actinobacteria;Coriobacteriales;Coriobacteriaceae;Enterorhabdus
Bacteria;Bacteroidetes;Bacteroidia;Bacteroidales;Porphyromonadaceae;Paludibacter
Bacteria;Bacteroidetes;Flavobacteria;Flavobacteriales;Flavobacteriaceae;Elizabethkingia
Bacteria;Bacteroidetes;Sphingobacteria;Sphingobacteriales;Chitinophagaceae;Ferruginibacter
Bacteria;Bacteroidetes;Sphingobacteria;Sphingobacteriales;Chitinophagaceae;Sediminibacterium
Bacteria;Bacteroidetes;Sphingobacteria;Sphingobacteriales;Cytophagaceae;Cytophaga
Bacteria;Firmicutes;Bacilli;Bacillales;Planococcaceae;Kurthia
Bacteria;Firmicutes;Clostridia;Clostridiales;Veillonellaceae;Mitsuokella
Bacteria;Planctomycetes;Planctomycetacia;Planctomycetales;Planctomycetaceae;Singulisphaera
Bacteria;Proteobacteria;Alphaproteobacteria;Rhizobiales;Beijerinckiaceae;Methylovirgula
Bacteria;Proteobacteria;Alphaproteobacteria;Rhizobiales;Brucellaceae;Ochrobactrum
Bacteria;Proteobacteria;Alphaproteobacteria;Rhizobiales;Hyphomicrobiaceae;Devosia
Bacteria;Proteobacteria;Alphaproteobacteria;Rhizobiales;Methylobacteriaceae;Microvirga
Bacteria;Proteobacteria;Alphaproteobacteria;Rhodospirillales;Acetobacteraceae;Acidisphaera
Bacteria;Proteobacteria;Alphaproteobacteria;Rhodospirillales;Acetobacteraceae;Gluconacetobacter
Bacteria;Proteobacteria;Betaproteobacteria;Burkholderiales;Burkholderiaceae;Burkholderia
Bacteria;Proteobacteria;Betaproteobacteria;Burkholderiales;Comamonadaceae;Brachymonas
Bacteria;Proteobacteria;Betaproteobacteria;Burkholderiales;Comamonadaceae;Malikia
Bacteria;Proteobacteria;Betaproteobacteria;Rhodocyclales;Rhodocyclaceae;Thauera
Bacteria;Proteobacteria;Gammaproteobacteria;Vibrionales;Vibrionaceae;Photobacterium
Bacteria;Proteobacteria;Gammaproteobacteria;Xanthomonadales;Xanthomonadaceae;Ignatzschineria
Bacteria;Proteobacteria;Gammaproteobacteria;Xanthomonadales;Xanthomonadaceae;Xanthomonas
Bacteria;Verrucomicrobia;Verrucomicrobiae;Verrucomicrobiales;Verrucomicrobiaceae;Verrucomicrobium
Genera shared by lung and caecum samples
Bacteria;Bacteroidetes;Bacteroidia;Bacteroidales;Porphyromonadaceae;Parabacteroides
Bacteria;Firmicutes;Clostridia;Clostridiales;Eubacteriaceae;Eubacterium
Bacteria;Firmicutes;Clostridia;Clostridiales;Lachnospiraceae;Marvinbryantia
Bacteria;Firmicutes;Clostridia;Clostridiales;Ruminococcaceae;Butyricicoccus
Bacteria;Firmicutes;Clostridia;Clostridiales;Ruminococcaceae;Papillibacter
Bacteria;Proteobacteria;Alphaproteobacteria;Rhizobiales;Bradyrhizobiaceae;Bosea
Bacteria;Tenericutes;Mollicutes;Anaeroplasmatales;Anaeroplasmataceae;Anaeroplasma
Bacteria;Verrucomicrobia;Verrucomicrobiae;Verrucomicrobiales;Verrucomicrobiaceae;Akkermansia
Genera shared by lung and vaginal samples
Bacteria;Actinobacteria;Actinobacteria;Actinomycetales;Actinomycetaceae;Actinomyces
Bacteria;Actinobacteria;Actinobacteria;Actinomycetales;Corynebacteriaceae;Corynebacterium
Bacteria;Actinobacteria;Actinobacteria;Actinomycetales;Dermabacteraceae;Brachybacterium
Bacteria;Actinobacteria;Actinobacteria;Actinomycetales;Dietziaceae;Dietzia
Bacteria;Actinobacteria;Actinobacteria;Actinomycetales;Microbacteriaceae;Frigoribacterium
Bacteria;Actinobacteria;Actinobacteria;Actinomycetales;Microbacteriaceae;Leifsonia
Bacteria;Actinobacteria;Actinobacteria;Actinomycetales;Microbacteriaceae;Subtercola
Bacteria;Actinobacteria;Actinobacteria;Actinomycetales;Micrococcaceae;Arthrobacter
Bacteria;Actinobacteria;Actinobacteria;Actinomycetales;Micrococcaceae;Kocuria
Bacteria;Actinobacteria;Actinobacteria;Actinomycetales;Micrococcaceae;Micrococcus
Bacteria;Actinobacteria;Actinobacteria;Actinomycetales;Micrococcaceae;Rothia
Bacteria;Actinobacteria;Actinobacteria;Actinomycetales;Mycobacteriaceae;Mycobacterium
Bacteria;Actinobacteria;Actinobacteria;Actinomycetales;Nocardiaceae;Rhodococcus
Bacteria;Actinobacteria;Actinobacteria;Actinomycetales;Nocardioidaceae;Nocardioides
Bacteria;Actinobacteria;Actinobacteria;Bifidobacteriales;Bifidobacteriaceae;Bifidobacterium
Bacteria;Bacteroidetes;Bacteroidia;Bacteroidales;Porphyromonadaceae;Porphyromonas
Bacteria;Bacteroidetes;Bacteroidia;Bacteroidales;Prevotellaceae;Prevotella
Bacteria;Bacteroidetes;Flavobacteria;Flavobacteriales;Flavobacteriaceae;Cloacibacterium
Bacteria;Bacteroidetes;Flavobacteria;Flavobacteriales;Flavobacteriaceae;Flavobacterium
Bacteria;Bacteroidetes;Sphingobacteria;Sphingobacteriales;Chitinophagaceae;Chitinophaga
Bacteria;Bacteroidetes;Sphingobacteria;Sphingobacteriales;Cytophagaceae;Arcicella
Bacteria;Bacteroidetes;Sphingobacteria;Sphingobacteriales;Cytophagaceae;Hymenobacter
Bacteria;Bacteroidetes;Sphingobacteria;Sphingobacteriales;Cytophagaceae;Spirosoma
Bacteria;Bacteroidetes;Sphingobacteria;Sphingobacteriales;Cytophagaceae;Sporocytophaga
Bacteria;Bacteroidetes;Sphingobacteria;Sphingobacteriales;Sphingobacteriaceae;Mucilaginibacter
Bacteria;Bacteroidetes;Sphingobacteria;Sphingobacteriales;Sphingobacteriaceae;Pedobacter
Bacteria;Deinococcus-Thermus;Deinococci;Deinococcales;Deinococcaceae;Deinococcus
Bacteria;Firmicutes;Bacilli;Bacillales;Bacillaceae;Anoxybacillus
Bacteria;Firmicutes;Bacilli;Bacillales;Bacillaceae;Bacillus
Bacteria;Firmicutes;Bacilli;Bacillales;Listeriaceae;Brochothrix
Bacteria;Firmicutes;Bacilli;Bacillales;Staphylococcaceae;Gemella
Bacteria;Firmicutes;Bacilli;Bacillales;Staphylococcaceae;Jeotgalicoccus
Bacteria;Firmicutes;Bacilli;Bacillales;Staphylococcaceae;Staphylococcus
Bacteria;Firmicutes;Bacilli;Lactobacillales;Aerococcaceae;Abiotrophia
Bacteria;Firmicutes;Bacilli;Lactobacillales;Carnobacteriaceae;Atopostipes
Bacteria;Firmicutes;Bacilli;Lactobacillales;Carnobacteriaceae;Desemzia
Bacteria;Firmicutes;Bacilli;Lactobacillales;Carnobacteriaceae;Trichococcus
Bacteria;Firmicutes;Bacilli;Lactobacillales;Enterococcaceae;Enterococcus
Bacteria;Firmicutes;Bacilli;Lactobacillales;Streptococcaceae;Lactococcus
Bacteria;Firmicutes;Clostridia;Clostridiales;Clostridiaceae;Clostridium
Bacteria;Firmicutes;Clostridia;Clostridiales;Eubacteriaceae;Anaerofustis
Bacteria;Firmicutes;Clostridia;Clostridiales;Incertae Sedis XI;Anaerococcus
Bacteria;Firmicutes;Clostridia;Clostridiales;Incertae Sedis XI;Finegoldia
Bacteria;Firmicutes;Clostridia;Clostridiales;Incertae Sedis XIV;Blautia
Bacteria;Firmicutes;Clostridia;Clostridiales;Incertae Sedis XIV;Proteocatella
Bacteria;Firmicutes;Clostridia;Clostridiales;Lachnospiraceae;Coprococcus
Bacteria;Firmicutes;Clostridia;Clostridiales;Ruminococcaceae;Faecalibacterium
Bacteria;Firmicutes;Clostridia;Clostridiales;Ruminococcaceae;Subdoligranulum
Bacteria;Firmicutes;Clostridia;Clostridiales;Veillonellaceae;Megamonas
Bacteria;Firmicutes;Clostridia;Clostridiales;Veillonellaceae;Propionispira
Bacteria;Fusobacteria;Fusobacteria;Fusobacteriales;Fusobacteriaceae;Fusobacterium
Bacteria;Proteobacteria;Alphaproteobacteria;Caulobacterales;Caulobacteraceae;Asticcacaulis
Bacteria;Proteobacteria;Alphaproteobacteria;Caulobacterales;Caulobacteraceae;Brevundimonas
Bacteria;Proteobacteria;Alphaproteobacteria;Rhizobiales;Beijerinckiaceae;Beijerinckia
Bacteria;Proteobacteria;Alphaproteobacteria;Rhizobiales;Bradyrhizobiaceae;Bradyrhizobium
Bacteria;Proteobacteria;Alphaproteobacteria;Rhizobiales;Bradyrhizobiaceae;Rhodopseudomonas
Bacteria;Proteobacteria;Alphaproteobacteria;Rhizobiales;Hyphomicrobiaceae;Hyphomicrobium
Bacteria;Proteobacteria;Alphaproteobacteria;Rhizobiales;Methylobacteriaceae;Methylobacterium
Bacteria;Proteobacteria;Alphaproteobacteria;Rhodobacterales;Rhodobacteraceae;Paracoccus
Bacteria;Proteobacteria;Alphaproteobacteria;Rhodobacterales;Rhodobacteraceae;Rhodobacter
Bacteria;Proteobacteria;Alphaproteobacteria;Rhodospirillales;Acetobacteraceae;Roseomonas
Bacteria;Proteobacteria;Alphaproteobacteria;Sphingomonadales;Sphingomonadaceae;Sphingomonas
Bacteria;Proteobacteria;Betaproteobacteria;Burkholderiales;Alcaligenaceae;Sutterella
Bacteria;Proteobacteria;Betaproteobacteria;Burkholderiales;Burkholderiaceae;Cupriavidus
Bacteria;Proteobacteria;Betaproteobacteria;Burkholderiales;Burkholderiales_incertae_sedis;Aquabacterium
Bacteria;Proteobacteria;Betaproteobacteria;Burkholderiales;Burkholderiales_incertae_sedis;Methylibium
Bacteria;Proteobacteria;Betaproteobacteria;Burkholderiales;Burkholderiales_incertae_sedis;Tepidimonas
Bacteria;Proteobacteria;Betaproteobacteria;Burkholderiales;Comamonadaceae;Acidovorax
Bacteria;Proteobacteria;Betaproteobacteria;Burkholderiales;Comamonadaceae;Comamonas
Bacteria;Proteobacteria;Betaproteobacteria;Burkholderiales;Comamonadaceae;Curvibacter
Bacteria;Proteobacteria;Betaproteobacteria;Burkholderiales;Comamonadaceae;Giesbergeria
Bacteria;Proteobacteria;Betaproteobacteria;Burkholderiales;Comamonadaceae;Hydrogenophaga
Bacteria;Proteobacteria;Betaproteobacteria;Burkholderiales;Comamonadaceae;Pelomonas
Bacteria;Proteobacteria;Betaproteobacteria;Burkholderiales;Comamonadaceae;Polaromonas
Bacteria;Proteobacteria;Betaproteobacteria;Burkholderiales;Comamonadaceae;Rhodoferax
Bacteria;Proteobacteria;Betaproteobacteria;Burkholderiales;Comamonadaceae;Schlegelella
Bacteria;Proteobacteria;Betaproteobacteria;Burkholderiales;Comamonadaceae;Simplicispira
Bacteria;Proteobacteria;Betaproteobacteria;Burkholderiales;Comamonadaceae;Variovorax
Bacteria;Proteobacteria;Betaproteobacteria;Burkholderiales;Oxalobacteraceae;Herbaspirillum
Bacteria;Proteobacteria;Betaproteobacteria;Burkholderiales;Oxalobacteraceae;Janthinobacterium
Bacteria;Proteobacteria;Betaproteobacteria;Burkholderiales;Oxalobacteraceae;Massilia
Bacteria;Proteobacteria;Betaproteobacteria;Burkholderiales;Oxalobacteraceae;Naxibacter
Bacteria;Proteobacteria;Betaproteobacteria;Burkholderiales;Oxalobacteraceae;Undibacterium
Bacteria;Proteobacteria;Betaproteobacteria;Hydrogenophilales;Hydrogenophilaceae;Petrobacter
Bacteria;Proteobacteria;Betaproteobacteria;Methylophilales;Methylophilaceae;Methylophilus
Bacteria;Proteobacteria;Betaproteobacteria;Neisseriales;Neisseriaceae;Vitreoscilla
Bacteria;Proteobacteria;Betaproteobacteria;Rhodocyclales;Rhodocyclaceae;Methyloversatilis
Bacteria;Proteobacteria;Betaproteobacteria;Rhodocyclales;Rhodocyclaceae;Sterolibacterium
Bacteria;Proteobacteria;Deltaproteobacteria;Bdellovibrionales;Bacteriovoracaceae;Peredibacter
Bacteria;Proteobacteria;Deltaproteobacteria;Bdellovibrionales;Bdellovibrionaceae;Bdellovibrio
Bacteria;Proteobacteria;Epsilonproteobacteria;Campylobacterales;Campylobacteraceae;Arcobacter
Bacteria;Proteobacteria;Epsilonproteobacteria;Campylobacterales;Campylobacteraceae;Sulfurospirillum
Bacteria;Proteobacteria;Gammaproteobacteria;Aeromonadales;Aeromonadaceae;Tolumonas
Bacteria;Proteobacteria;Gammaproteobacteria;Enterobacteriales;Enterobacteriaceae;Serratia
Bacteria;Proteobacteria;Gammaproteobacteria;Legionellales;Legionellaceae;Legionella
Bacteria;Proteobacteria;Gammaproteobacteria;Pseudomonadales;Moraxellaceae;Acinetobacter
Bacteria;Proteobacteria;Gammaproteobacteria;Pseudomonadales;Moraxellaceae;Enhydrobacter
Bacteria;Proteobacteria;Gammaproteobacteria;Pseudomonadales;Moraxellaceae;Perlucidibaca
Bacteria;Proteobacteria;Gammaproteobacteria;Pseudomonadales;Moraxellaceae;Psychrobacter
Bacteria;Proteobacteria;Gammaproteobacteria;Pseudomonadales;Pseudomonadaceae;Cellvibrio
Bacteria;Proteobacteria;Gammaproteobacteria;Xanthomonadales;Sinobacteraceae;Steroidobacter
Bacteria;Proteobacteria;Gammaproteobacteria;Xanthomonadales;Xanthomonadaceae;Stenotrophomonas
Bacteria;Verrucomicrobia;Opitutae;Opitutales;Opitutaceae;Opitutus
Genera shared by caecum and vaginal samples
Bacteria;Firmicutes;Clostridia;Clostridiales;Ruminococcaceae;Ruminococcus
Core genera shared by all sampling sites
Bacteria;Bacteroidetes;Bacteroidia;Bacteroidales;Bacteroidaceae;Bacteroides
Bacteria;Bacteroidetes;Bacteroidia;Bacteroidales;Porphyromonadaceae;Barnesiella
Bacteria;Bacteroidetes;Bacteroidia;Bacteroidales;Porphyromonadaceae;Odoribacter
Bacteria;Bacteroidetes;Bacteroidia;Bacteroidales;Rikenellaceae;Alistipes
Bacteria;Deferribacteres;Deferribacteres;Deferribacterales;Deferribacteraceae;Mucispirillum
Bacteria;Firmicutes;Bacilli;Lactobacillales;Lactobacillaceae;Lactobacillus
Bacteria;Firmicutes;Bacilli;Lactobacillales;Streptococcaceae;Streptococcus
Bacteria;Firmicutes;Clostridia;Clostridiales;Incertae Sedis XI;Peptoniphilus
Bacteria;Firmicutes;Clostridia;Clostridiales;Lachnospiraceae;Roseburia
Bacteria;Firmicutes;Clostridia;Clostridiales;Ruminococcaceae;Anaerotruncus
Bacteria;Firmicutes;Clostridia;Clostridiales;Ruminococcaceae;Oscillibacter
Bacteria;Proteobacteria;Gammaproteobacteria;Pseudomonadales;Pseudomonadaceae;Pseudomonas
