# Supplementary material for: The murine lung microbiome in relation to the intestinal and vaginal bacterial communities
Source: BMC Microbiol. 2013 Dec 28;13:303. doi: 10.1186/1471-2180-13-303 (PMC3878784; doi:10.1186/1471-2180-13-303)
Supplement: Additional file 6: Table S3 — Blast search – putative species identity. For further identification the representative sequence of each OTU of the Qiime pipeline output were picked and blasted. OTUs were only considered when the highest score, maximum identity and 100% query cover uniquely matched one species. Additional subspecies information corresponds to the best hit. It is also noted from how many different animals and from which sampling site the OTUs were found. LF-plus is bronchoalveolar lavage (BAL) fluids and LF-minus is BAL where the mouse cells have been removed. LT is lung tissue, VF is vaginal flushing and caecum from the gut microbiota. [file 1471-2180-13-303-S6.xls]

## Sheet: Sheet2
OTU_ID	Potential species	Accession no.	Max score	Query cover	E-value	Max Ident in %	Sequences counts	Sample	In # of animals
Lactobacillus_ID5793	Lactobacillus reuteri strain K16	KC700337.1	472	100	9e-130	100	291	LF-plus, LT, VF, and Caecum	13
Akkermansia_ID4849	Akkermansia muciniphila ATCC BAA-835	NR_074436.1	460	100	2e-126	99	90	LF-minus, LT and Caecum	6
Bifidobacterium_ID4328	Bifidobacterium longum subsp. longum strain CICC 21717	KC429787.1	472	100	9e-130	100	55	LF-minus, LF-plus, LT	5
Bifidobacterium_ID5339	Bifidobacterium animalis subsp. lactis BLC1	CP003039.2	472	100	9e-130	100	34	LF-minus, LF-plus, LT and VF	6
